# Supplementary material for: Climbing and Clinging of Urban Lizards are Differentially Affected by Morphology, Temperature, and Substrate
Source: Integr Org Biol. 2023 Feb 8;5(1):obad006. doi: 10.1093/iob/obad006 (PMC9952060; doi:10.1093/iob/obad006)
Supplement: obad006_Supplemental_Files [file obad006_supplemental_files.zip]

Archive with 2 entries (2 files):
- Figure_Captions.docx
- Vaughn_ClingClimb_IOB_Supplemental_(FINAL).docx
